# Supplementary material for: Unraveling the brain dynamics of Depersonalization-Derealization Disorder: a dynamic functional network connectivity analysis
Source: BMC Psychiatry. 2024 Oct 14;24:685. doi: 10.1186/s12888-024-06096-1 (PMC11475637; doi:10.1186/s12888-024-06096-1)
Supplement: Supplementary file 1 — Supplementary Material 1. [file 12888_2024_6096_MOESM1_ESM.zip]

Archive with 15 entries (15 files):
- Network_2_Components_17_Mask.nii.gz
- Network_2_Components_17_Binary_Mask.nii.gz
- Network_2_Components_25_Mask.nii.gz
- Network_2_Components_25_Binary_Mask.nii.gz
- Network_2_Components_28_Binary_Mask.nii.gz
- Network_2_Components_28_Mask.nii.gz
- Network_6_Components_15_Mask.nii.gz
- Network_6_Components_15_Binary_Mask.nii.gz
- Network_7_Components_8_Binary_Mask.nii.gz
- Network_7_Components_8_Mask.nii.gz
- Network_7_Components_12_Mask.nii.gz
- Network_7_Components_12_Binary_Mask.nii.gz
- Network_7_Components_19_Mask.nii.gz
- Included_Components_Mask.nii.gz
- Network_7_Components_19_Binary_Mask.nii.gz
